# Supplementary material for: Implementing low-cost 3D-printed brain coloring activities in neuroanatomy teaching for medical students in Singapore: a cross-sectional study
Source: J Educ Eval Health Prof. 2026 Mar 18;23:5. doi: 10.3352/jeehp.2026.23.5 (PMC13054190; doi:10.3352/jeehp.2026.23.5)
Supplement: Supplementary file 1 [file jeehp-23-05-dataset1.xlsx]

## Sheet: MD2029 SurveyCleaned
CompletedStudy	NumberActivities	NumberPosting	ReasonsfornotComplete	Learning1	Learning2	Learning3	Learning4	BE1	BE2	CE1	CE2	EE1	EE2	AE1	AE2	Usability1	Usability2	Usability3	Usability4	Strategies1	Strategies2	Strategies3	Strategies4	Feedback	Improvement	Q11	PerceivedLearningValue	MeanBE	MeanCE	MeanEE	MEanAE	MeanUsability	MeanLearningStrategies
2	#NULL!	#NULL!	Forgot about it and was busy w RAs	4	3	4	2	4	2	3	4	4	3	1	2	4	4	4	4	2	4	4	3	Nope	Nil		3.25	3	3.5	3.5	1.5	4	3.25
2	#NULL!	#NULL!	I’m not really a kinesthetic learner myself! I’m more visual :) I’m also not sure if what I colour is correct	2	3	4	4	2	2	3	4	2	2	2	2	4	4	4	3	2	5	4	1				3.25	2	3.5	2	2	3.75	3
2	#NULL!	#NULL!	I like blank brain	3	3	4	3	2	2	2	2	4	2	2	2	4	4	5	4	4	4	4	4				3.25	2	2	3	2	4.25	4
2	#NULL!	#NULL!	Not enough time and it felt like if i coloured the wrong region i would not have a good set to refer to	4	4	5	4	2	2	3	4	4	3	1	4	2	4	4	4	4	4	5	4	If we need to colour the arterial supply it might make sense to also include the lines to indicate the blood flow instead of us colouring blindly	I would include it into the class activity instead of a post class activity to be done at our own time. Additionally, it would be better if the colours to be used was identified specifically (eg: frontal colour with blue) so that when we use it to study again, we know what the colour means. It would also be helpful to know all the activities before hand so we dont colour in a way that impedes the…		4.25	2	3.5	3.5	2.5	3.5	4.25
2	#NULL!	#NULL!	didn't really have much time to complete it :')	4	4	4	4	3	4	4	4	4	4	3	3	4	4	3	4	3	4	4	4				4	3.5	4	4	3	3.75	3.75
2	#NULL!	#NULL!	After completing the first coloring activity out of the 3, I found it to be too tedious compared to what I could glean from studying the textbook/powerpoint diagrams	4	4	3	3	4	3	3	4	3	3	3	3	5	2	5	3	2	4	2	2	The model is somewhat useful for learning surface anatomy, yet not as useful in other neuroanatomy areas. Perhaps a model of the basal ganglia and other internal structures would have been more useful	Please see above		3.5	3.5	3.5	3	3	3.75	2.5
1	2	2		4	4	4	4	4	4	2	3	4	4	1	1	4	4	2	4	3	4	4	3	Na	Answer key	E1519269@u.duke.nus.edu	4	4	2.5	4	1	3.5	3.5
1	2	1		1	1	1	1	1	1	1	1	1	1	1	1	5	5	5	5	5	5	5	5				1	1	1	1	1	5	5
1	2	2		2	4	3	4	4	4	4	4	4	2	1	2	4	4	2	2	4	4	4	4	i think we need a reference answer and maybe a more guided tutorial! because i was just quite confused the entire time :(	maybe a bit more tutoring		3.25	4	4	3	1.5	3	4
1	3	3		4	4	4	4	4	5	4	2	4	2	1	2	4	3	5	4	2	4	4	2				4	4.5	3	3	1.5	4	3
1	2	2		4	4	4	4	3	3	2	3	4	3	2	2	4	2	3	4	4	4	4	4				4	3	2.5	3.5	2	3.25	4
1	3	2		1	1	1	1	1	1	1	1	2	2	2	2	5	5	4	5	5	4	5	5				1	1	1	2	2	4.75	4.75
1	2	2		4	5	4	5	4	4	3	3	4	4	2	3	5	3	3	4	5	5	5	3	Would be good if we had a bigger model	Better print quality will help! Otherwise it was a good experience!		4.5	4	3	4	2.5	3.75	4.5
1	3	3		4	5	5	4	5	5	5	5	4	4	2	3	4	4	4	4	4	4	4	3				4.5	5	5	4	2.5	4	3.75
1	3	3		3	3	4	2	4	4	2	3	4	4	2	3	5	5	4	3	2	3	4	3	It would be great if the model could be more detailed in terms of its anatomical structures. I felt like the model was a good portable size, but because it was quite small and maybe because it was 3D printed, some of the cranial nerves were not very clear on the model. I ended up colouring random bumps during the exercise on labelling all the cranial nerves.	I personally felt that whilst the models are cute and that it is nice to have a physical model of the brain at home, they do not value add much to learning beyond what we already do during dry lab. In dry labs, we have better models which are more detailed, bigger, coloured and labelled which help us to better visualise structures in the brain and brainstem. To maximise learning from the 3D model…	E0424939@u.duke.nus.edu	3	4	2.5	4	2.5	4.25	3
1	3	3		4	4	4	4	4	3	2	2	3	2	2	3	5	5	4	4	4	5	2	2				4	3.5	2	2.5	2.5	4.5	3.25
1	3	2		5	4	5	5	4	4	4	4	5	4	3	2	5	5	5	5	4	4	4	5	Nil	Submit the activity as a team instead!		4.75	4	4	4.5	2.5	5	4.25
1	2	2		4	4	4	3	3	3	4	4	3	3	3	3	4	5	4	4	4	4	5	4	no	good enough		3.75	3	4	3	3	4.25	4.25
1	3	0		5	4	5	4	5	5	5	5	5	5	1	5	5	5	5	5	4	5	5	5	Consider a bigger left hemisphere to be able to include the individual areas and the right hemisphere for identifying the arterial supply	As above	E1519259@u.duke.nus.edu	4.5	5	5	5	3	5	4.75
1	2	2		5	5	5	5	5	5	4	4	5	5	3	3	5	5	5	5	3	5	5	5			e0540278@u.duke.nus.edu	5	5	4	5	3	5	4.5
1	3	3		5	5	4	5	4	4	4	4	4	5	3	4	4	2	4	4	3	5	4	4	Perhaps half of the Brian should be made into coronal cuts that can be connected by magnets to help visualise cuts	Half the brain can be coloured and be segmented for learning	chinghai98@gmail.com	4.75	4	4	4.5	3.5	3.5	4
1	3	3		4	5	5	5	5	5	4	4	5	4	3	4	3	5	2	4	4	4	4	3	Will be nice if the actual anatomical regions are labelled on the model :)			4.75	5	4	4.5	3.5	3.5	3.75
1	3	3		4	4	5	5	3	4	4	4	4	3	3	4	4	4	4	4	4	4	4	3				4.5	3.5	4	3.5	3.5	4	3.75
1	3	3		5	5	4	5	5	5	5	5	5	5	3	4	4	5	4	5	5	5	5	5	This was a really great activity, and I really appreciate you guys printing out this brain model for us. It helped me visualise the brain better. Every time I use active recall to answer related questions, I think about my brain model.	It would be really great if we were given some blue tack to keep the brain stuck together when we want to look at it as a whole (or perhaps one side could be "one" part and the other side could be three separate parts?)	e1519258@u.nus.edu	4.75	5	5	5	3.5	4.5	5
1	3	3		4	4	4	4	4	5	4	4	4	4	3	4	5	5	4	4	4	4	4	4	NIL	Perhaps plasticine or a pin could work to mark the nerves on the model as the sharpies were hard to draw given the printing lines on the model.	e1519262@u.duke.nus.edu	4	4.5	4	4	3.5	4.5	4
1	3	3		5	5	5	4	4	3	5	4	5	5	3	4	4	4	5	5	3	5	4	2	Show arteries One hemisphere with either coronal/axial slices Sagittal no need	Show correct answers for colouring please	e0543904@u.duke.nus.edu	4.75	3.5	4.5	5	3.5	4.5	3.5
1	3	0		4	4	3	4	4	3	3	3	4	3	4	3	5	5	5	4	4	5	4	3				3.75	3.5	3	3.5	3.5	4.75	4
1	3	2		4	4	4	5	3	3	5	4	4	5	4	4	4	4	4	4	4	5	4	5	Some features on the model can be made clearer.	Allow students to explore the activity themselves	e0725286@u.duke.nus.edu	4.25	3	4.5	4.5	4	4	4.5
1	3	0		4	4	4	4	4	4	4	5	4	4	4	4	4	4	4	4	4	4	4	4	Would be great to have circle of Willis, colored model, detachable hemisphere	Guided session on coloring if model is not already colored	E0774843@u.nus.edu	4	4	4.5	4	4	4	4
1	3	3		4	4	4	4	4	4	4	4	4	4	4	4	4	4	4	4	4	4	4	4	Can we get model with finer details? :)			4	4	4	4	4	4	4
1	3	2		2	2	2	4	4	4	4	4	4	4	4	4	4	4	4	4	4	4	4	4				2.5	4	4	4	4	4	4
1	3	1		4	5	4	4	4	4	4	4	4	4	4	4	4	4	4	4	4	4	4	4				4.25	4	4	4	4	4	4
1	3	3		4	4	4	4	4	4	4	4	4	4	4	4	4	4	4	4	4	4	4	4				4	4	4	4	4	4	4
1	3	3		5	5	5	5	5	5	5	5	5	5	3	5	5	4	5	5	5	5	5	5	Perhaps have more details in terms of nerve innervations (only if possible!), and print out the circle of willis with the cranial fossaes	NA	e0797652@u.duke.nus.edu	5	5	5	5	4	4.75	5
1	3	3		4	4	4	4	4	4	4	4	4	4	4	4	5	5	5	4	3	4	4	4				4	4	4	4	4	4.75	3.75
1	3	1		4	3	4	4	4	4	4	4	4	4	4	4	4	5	5	5	4	3	4	3	It feels difficult to insert the brain at certain portions and it keeps coming out, so maybe can work on having a better latch between structures			3.75	4	4	4	4	4.75	3.5
1	3	2		4	5	4	4	5	4	5	4	5	5	4	4	5	5	5	5	5	4	4	4	Nope	I think it would be good to remind students to bring their brain models for the RAs.		4.25	4.5	4.5	5	4	5	4.25
1	3	3		5	5	5	5	5	5	5	5	5	5	4	4	5	5	5	5	3	4	4	5				5	5	5	5	4	5	4
1	3	3		4	5	4	5	5	5	4	5	5	5	4	5	4	5	4	5	5	4	5	5			e1519254@u.nus.edu	4.5	5	4.5	5	4.5	4.5	4.75
1	3	3		4	4	5	4	4	5	4	4	5	5	4	5	5	5	4	4	4	5	5	4			E0773846@u.nus.edu	4.25	4.5	4	5	4.5	4.5	4.5
1	3	2		5	5	5	5	4	5	5	5	5	5	5	4	5	5	5	5	5	5	5	5				5	4.5	5	5	4.5	5	5
1	3	3		5	5	5	5	5	4	5	5	4	4	4	5	5	5	5	5	5	5	4	5				5	4.5	5	4	4.5	5	4.75
1	3	2		5	5	5	5	5	5	5	5	5	5	5	5	5	4	4	5	5	5	5	5			e0003438@u.duke.nus.edu	5	5	5	5	5	4.5	5
1	2	1		5	5	5	5	5	5	5	5	5	5	5	5	5	5	5	5	5	5	5	5	Model answer	Answer key	tania.chattopadhyay@u.duke.nus.edu	5	5	5	5	5	5	5
1	2	2		5	5	5	5	5	5	5	5	5	5	5	5	5	5	5	5	5	5	5	5	Maybe a design that can hold all the pieces together will be good if possible	Maybe have thicker markers available to allow easier colouring		5	5	5	5	5	5	5
1	2	1		5	5	5	5	5	5	5	5	5	5	5	5	5	5	5	5	5	5	5	5				5	5	5	5	5	5	5
1	3	1		4	5	5	5	5	5	5	5	5	5	5	5	5	5	5	5	5	5	5	5				4.75	5	5	5	5	5	5
1	3	3		5	5	5	5	5	5	5	5	5	5	5	5	5	5	5	5	5	5	5	5				5	5	5	5	5	5	5
